# Supplementary material for: Changes in Metabolites Produced in Wheat Plants Against Water-Deficit Stress
Source: Plants (Basel). 2024 Dec 24;14(1):10. doi: 10.3390/plants14010010 (PMC11722727; doi:10.3390/plants14010010)
Supplement: Supplementary file 1 [file plants-14-00010-s001.zip]

Archive with 2 entries (2 files):
- Supplementary Table S1.xlsx
- Supplementray Table S2.xlsx
