# Supplementary material for: Changes in Metabolites Produced in Wheat Plants Against Water-Deficit Stress
Source: Plants (Basel). 2024 Dec 24;14(1):10. doi: 10.3390/plants14010010 (PMC11722727; doi:10.3390/plants14010010)
Supplement: Supplementary file 1 [file plants-14-00010-s001.zip › Supplementary Table S1.xlsx]

## Sheet: Sheet1
Supplementary Table S1. Sam signatures between control and 10% PEG treatment.
	Sam_sigfeatures C-T1
		d.value	stdev	rawp	q.value
CARBOXYLIC ACID	Oxalic acid	7.2808	0.16229	0	0
CARBOXYLIC ACID	Isocaproic acid, 2-oxo MP	-5.6404	0.10757	0	0
ORGANIC ACID	Tartronic acid	-5.4464	0.065024	0	0
ORGANIC ACID	Phosphonoacetic acid	-4.8798	0.074675	0	0
AMINO ACID	Ornithine, N2-acetyl	4.8787	0.18426	0	0
ORGANIC COMPOUND	Erythritol	4.6753	0.091682	0	0
CARBOXYLIC ACID	Phosphoenolpyruvic acid	4.5194	0.076866	0	0
ORGANIC COMPOUND	Phenethylamine	4.2913	0.12211	0	0
AMINO ACID	Proline	4.28	0.06806	0	0
ORGANIC COMPOUND	Hydantoin, 5-(4-hydroxybutyl)	4.0861	0.086432	0	0
ORGANIC COMPOUND	Oxamide	4.0694	0.064621	0	0
ORGANIC COMPOUND	Homoserine, O-succinyl	-4.0614	0.062446	0	0
AMINO ACID	Glycine (2TMS)	-4.0372	0.069411	0	0
CARBOXYLIC ACID	Butanoic acid, 2-amino	3.9495	0.11728	0	0
ORGANIC ACID	Butanoic acid, 4-amino-3-hydroxy	-3.9071	0.082414	0	0
SUGAR	Maltotriose	3.8592	0.17874	0	0
AMINO SUGAR	Neuraminic acid, N-acetyl	3.7903	0.077646	0	0
CARBOXYLIC ACID	Propionic acid, 3-ureido	-3.7697	0.070115	0	0
ORGANIC ACID	Succinic acid, 2,2-dimethyl	3.7591	0.059726	0	0
CARBOXYLIC ACID	Tropic acid	-3.6852	0.055907	0	0
ORGANIC COMPOUND	Aniline, 3,4-dimethyl	3.6221	0.051894	0	0
HORMONE	Gibberellin A3	3.5376	0.066559	0	0
HORMONE	Gibberellin A1	3.4642	0.062553	0	0
AMINO ACID	Glycine (3TMS)	-3.4376	0.077815	0	0
AMINO ACID	Glycine, 2-phenyl	-3.4252	0.078264	0	0
FLAVONOIDS	Taxifolin	3.3403	0.084336	0	0
SUGAR	Sophorose BP	3.3193	0.057444	0	0
ORGANIC COMPOUND	Purine, 6-benzylamino	-3.2987	0.074016	0	0
ORGANIC ACID	Arabinonic acid-1,4-lactone	-3.2792	0.061862	0	0
ORGANIC COMPOUND	Fucose	-3.2792	0.061862	0	0
ORGANIC COMPOUND	Senecionine	3.2773	0.090742	0	0
AMINO ACID	Methionine	-3.2541	0.083106	0	0
DISACCHARIDE	Turanose MP	3.1654	0.053436	1.5015e-05	0.00010654
ORGANIC COMPOUND	Cadaverine	3.1264	0.12589	3.003e-05	0.00017993
ORGANIC ACID	Dehydroascorbic acid dimer	3.1092	0.099859	3.003e-05	0.00017993
FATTY ACID	Pentacosanoic acid methyl ester	3.1066	0.068789	3.003e-05	0.00017993
ORGANIC ACID	Ribulose	-3.0905	0.054518	3.003e-05	0.00017993
AMINO ACID	Aspartic acid, N-(3-indolylacetyl) (4TMS)	3.0852	0.053863	3.003e-05	0.00017993
NUCLEIC ACID	Uracil	-3.0416	0.09423	4.5045e-05	0.00023356
ORGANIC ACID	Homogentisic acid	3.0304	0.10363	4.5045e-05	0.00023356
ORGANIC ACID	Malic acid, 2-methyl	-3.0302	0.062641	4.5045e-05	0.00023356
NUCLEOSIDE	Adenosine, alpha	3.0285	0.056619	4.5045e-05	0.00023356
CARBOXYLIC ACID	Butanoic acid, 3-hydroxy	2.9883	0.080653	4.5045e-05	0.00023356
ORGANIC ACID	Malic acid	2.9828	0.051575	4.5045e-05	0.00023356
ORGANIC ACID	Neoabietic acid	2.9547	0.055492	4.5045e-05	0.00023356
ORGANIC COMPOUND	Fructose-1-phosphate	2.9293	0.057983	6.006e-05	0.00030554
AMINO ACID	Cysteine, S-methyl	2.9094	0.05365	7.5075e-05	0.00036146
AMINO ACID	Aspartic acid, N-(3-indolylacetyl) (3TMS)	2.8858	0.078717	7.5075e-05	0.00036146
ORGANIC COMPOUND	Phenol, 2-amino	2.8704	0.052986	7.5075e-05	0.00036146
AMINO ACID	Tryptophan	2.8407	0.059504	9.009e-05	0.0004188
ORGANIC ACID	Pimelic acid, 2,6-diamino	2.8197	0.051113	0.00010511	0.00042937
SALT	Glycyl-proline	2.8081	0.14062	0.00010511	0.00042937
NUCLEOSIDE	Inosine	2.7828	0.053864	0.00010511	0.00042937
CYTOKININ	Zeatin, trans	2.7595	0.060671	0.00010511	0.00042937
