# Supplementary material for: Changes in Metabolites Produced in Wheat Plants Against Water-Deficit Stress
Source: Plants (Basel). 2024 Dec 24;14(1):10. doi: 10.3390/plants14010010 (PMC11722727; doi:10.3390/plants14010010)
Supplement: Supplementary file 1 [file plants-14-00010-s001.zip › Supplementray Table S2.xlsx]

## Sheet: Sheet1
Supplementary Table S2. Sam signatures between control and 20% PEG treatment.
	Sam_sigfeatures C-T2
		d.value	stdev	rawp	q.value
CARBOXYLIC ACID	Oxalic acid	6.5048	0.16359	0	0
ORGANIC ACID	Phosphonoacetic acid	-6.447	0.072159	0	0
ORGANIC ACID	Butanoic acid, 4-amino-3-hydroxy	-6.2672	0.069298	0	0
LIPID	Dihydrosphingosine	-6.2268	0.12583	0	0
ORGANIC ACID	Barbituric acid	-6.1755	0.096218	0	0
DIPEPTIDE	Glycylglycine, DL	-5.949	0.06416	0	0
FATTY ACID	Octanoic acid, 8-amino	-5.949	0.06416	0	0
CARBOXYLIC ACID	Propionic acid, 3-ureido	-5.9267	0.061877	0	0
DISACCHARIDE	Turanose MP	5.8581	0.043261	0	0
ORGANIC ACID	Jasmonic acid methyl ester, 2-trans	-5.8003	0.063916	0	0
AMINO ALCOHOL	Sphingosine	-5.7615	0.11604	0	0
AMINO ACID	Tyrosine, N-acety	5.6279	0.054295	0	0
AMINO ACID	Glycine, 2-phenyl	-5.6153	0.066481	0	0
AMINO ACID	Lysine	-5.6091	0.073828	0	0
DISACCHARIDE	Turanose BP	5.5477	0.045912	0	0
ORGANIC COMPOUND	Putrescine, N-acetyl	-5.5443	0.13241	0	0
AMINO ACID	Methionine	-5.4113	0.071106	0	0
ORGANIC COMPOUND	Cadaverine	5.1663	0.10892	0	0
MONOAMINI ALKALOID	beta-D-Fructofuranosyl-(2,1)-beta-D-Fructofuranose	4.865	0.051829	0	0
NUCLEOSIDE	Inosine	4.8492	0.045954	0	0
ORGANIC COMPOUND	Purine, 6-benzylamino	-4.7957	0.071676	0	0
AMINO ACID	Glycine (2TMS)	-4.7688	0.066311	0	0
AMINO ACID	Ornithine, N2-acetyl	4.6488	0.18011	0	0
AMINO ACID	Glycine (3TMS)	-4.5025	0.069976	0	0
AMINO ACID	Tryptamine, N-acetyl-5-hydroxy	4.4807	0.06821	0	0
DISACCHARIDE	Sophorose	4.4501	0.052778	0	0
ORGANIC ACID	Tartronic acid (3TMS)	-4.353	0.069889	0	0
CARBOXYLIC ACID	Tropic acid	-4.3342	0.059391	0	0
PHENOLIC ACID	Homogentisic acid	4.2514	0.097299	0	0
CARBOXYLIC ACID	Phosphoenolpyruvic acid	4.225	0.074395	0	0
SUGAR	Maltotriose	4.1491	0.18162	0	0
AMINO ACID	Glutamine	-4.1326	0.068251	0	0
CARBOHYDRATE	alpha-D-Galactopyranosyl-(1,4)-D-galactopyranoside	4.0252	0.044416	0	0
CARBOXYLIC ACID	Butanoic acid, 2-amino	4.0027	0.10613	0	0
ORGANIC ACID	Gluconic acid	3.9899	0.095732	0	0
AMINO ACID	Aspartic acid, N-(3-indolylacetyl) (4TMS)	3.9724	0.054618	0	0
ORGANIC COMPOUND	Fructose-1-phosphate	3.9401	0.052738	0	0
SUGAR	Galactose, 2-deoxy	3.9193	0.10077	0	0
SUGAR	Melezitose	3.9081	0.10241	0	0
AMINO ACID	Proline	3.8709	0.065217	0	0
AMINO ACID	Glutamine, DL	-3.8609	0.077827	0	0
ORGANIC ACID	Arabinonic acid-1,4-lactone	-3.822	0.061561	0	0
SUGAR	Fucose	-3.822	0.061561	0	0
AMINO ACID	Homocysteine	-3.7347	0.076165	0	0
ORGANIC COMPOUND	Ribulose	-3.7166	0.052719	0	0
ORGANIC ACID	Gluconic acid-1,5-lactone	3.7015	0.071054	0	0
ORGANIC COMPOUND	Aniline, 3,4-dimethyl	3.6268	0.050011	0	0
ORGANIC ACID	Neoabietic acid	3.6158	0.052726	0	0
AMINO ALCOHOL	Diisopropanolamine	-3.5839	0.063637	0	0
SUGAR	Uridine (3TMS)	3.5413	0.11119	0	0
ORGANIC ACID	Fumaric acid	3.5405	0.06654	0	0
CARBOXYLIC ACID	Glucuronic acid	3.5277	0.066023	0	0
CARBOXYLIC ACID	Butanoic acid, 3-hydroxy	3.5132	0.082462	0	0
BENZOIC ACID	Salicylic acid	-3.4898	0.089054	0	0
SUGAR ACID	Galacturonic acid	3.4699	0.069358	0	0
SUGAR ACID	Saccharic acid	3.4341	0.06935	0	0
AMINO ACID	Threonine	-3.4206	0.052203	0	0
ORGANIC ACID	Proline, 4-hydroxy-trans	-3.4122	0.12022	0	0
AMINO ACID	Alanine, beta (2TMS)	-3.3723	0.091835	0	0
ORGANIC COMPOUND	Hydantoin, 5-(4-hydroxybutyl)	3.3625	0.086333	0	0
NUCLEOTIDE BASES IN DNA	Guanine	-3.3432	0.074785	0	0
ORGANIC ACID	Malic acid	3.2165	0.047544	0	0
AMINO ACID	Serine	-3.2063	0.044894	0	0
AMINO ACID	Glutamic acid, N-methyl	3.2045	0.075097	0	0
AMINO ACID	Saccharopine	-3.2024	0.070805	0	0
HYDROXYCINNAMIC ACID	Ferulic acid, trans	-3.18	0.049284	0	0
CARBOXYLIC ACID	Propanoic acid, 2-amino-2-methyl-3-hydroxy	-3.1782	0.051298	0	0
AMINO ACID	Tryptophan, 5-hydroxy (4TMS)	3.1746	0.088069	0	0
CARBOXYLIC ACID	Isocaproic acid, 2-oxo	-3.1379	0.11563	0	0
SUGAR ACID	Quinic acid	-3.1337	0.079089	0	0
AMINO ACID	Norleucine	-3.1128	0.058871	0	0
PHOSPHODIESTERASE FAMILY OS ENZIMES	myo-Inositol-1-phosphate	-3.089	0.054408	0	0
ORGANIC COMPOUND	Homoserine, O-succinyl	-3.0384	0.064995	0	0
PLANT METABOLITE	Tetrahydroalstonine	3.0244	0.11231	0	0
ORGANIC COMPOUND	Phenol, 2-amino	3.0195	0.05089	0	0
FLAVONOID	Eriodictyol	-3.0063	0.062479	0	0
AMINO ACID	Cysteine, S-methyl	3.0024	0.052191	0	0
ALKALOID	Synephrine	2.9819	0.066384	0	0
FATTY ACID	Octadecanoic acid	-2.9769	0.051829	0	0
CARBOXYLIC ACID	Quinic acid, 4-caffeoyl- trans	-2.9702	0.061228	0	0
CARBOXYLIC ACID	Orotic acid	-2.9509	0.06706	0	0
DISACCHARIDE	Gentiobiose	2.898	0.091601	0	0
ORGANIC COMPOUND	Histidinol	-2.8881	0.058968	0	0
CARBOXYLIC ACID	Succinic acid	2.8673	0.10494	0	0
MONOSAHARID	Galactose, 2-deoxy	2.86	0.099442	0	0
SUGAR	Glucose-6-phosphate	-2.8473	0.059088	0	0
SUGAR ACID	Ribonic acid	-2.8462	0.1045	0	0
PLAN METABOLITE	Glycerol-3-phosphate	2.8423	0.071671	0	0
ORGANIC ACID	Acetoacetic acid	-2.8345	0.055547	0	0
ORGANIC COMPOUND	Neopterin, 7,8-dihydro	2.8092	0.10601	0	0
FATTY ACID	Valeric acid, 2-oxo	-2.7756	0.062158	0	0
HORMONE	Gibberellin A3	2.7636	0.063892	0	0
SALT	Glycyl-proline	2.7493	0.13582	0	0
ORGANIC COMPOUND	Methionine sulfoxide	-2.7467	0.065924	0	0
SUGAR	Uridine (4TMS)	-2.7254	0.074513	0	0
AMINO ACID	Alanine, beta (3TMS)	-2.7235	0.073046	0	0
PURINE NUCLEOTIDE BASE	Adenosine, 2*-deoxy	-2.7146	0.068254	0	0
ORAGNIC COMPOUND	Ethanol, 2-(4-hydroxyphenyl)	2.6944	0.064093	0	0
ALKALOID	Ajmaline	2.6697	0.063606	0	0
PHOSPHORIC ACID	Serine, O-phospho	-2.6643	0.07591	0	0
PURINE NUCLEOSIDE	Inosine, 2*-deoxy	2.6558	0.06822	0	0
ORGANIC COMPOUND	Indol-3-yl-glucoside, beta	-2.6445	0.16779	0	0
CARBOXYLIC ACID	Aminomalonic acid	-2.6389	0.051096	0	0
ALKALOID	Tryptamine, 5-methoxy	2.6006	0.07325	0	0
CARBOXYLIC ACID	Quinic acid, 1-caffeoyl-, trans	2.5892	0.11964	0	0
ORGANIC ACID	Tartronic acid (4TMS)	-2.5868	0.066662	0	0
ORGANIC ACID	Malic acid, 2-methyl	-2.5638	0.059898	0	0
ORGANIC COMPOUND	Flavone	2.5467	0.067599	0	0
DISACCHARIDE	Isomaltose	2.5325	0.052861	0	0
ORGANIC ACID	Imidazole-4-acetic acid	2.5301	0.052511	0	0
AMINO ACID	Pyroglutamic acid	-2.526	0.059172	0	0
AMINO ACID	Valine	-2.5226	0.053468	0	0
ORGANIC COMPOUND	Glyceric acid-2,3-diphosphate	-2.5208	0.09287	0	0
CARBOXYLIC ACID	Benzoic acid, 2,5-dihydroxy	-2.5138	0.11504	0	0
ORGANIC ACID	Aspartic acid, N-(3-indolylacetyl) (3TMS)	2.4877	0.077149	0	0
ORGANIC ACID	4-Pyridoxic acid	-2.485	0.077837	0	0
ORGANIC ACID	Gluconic acid-6-phosphate	-2.4835	0.06059	0	0
AMINO ACID	Tryptophan, 5-hydroxy (3TMS)	2.4458	0.10315	1.497e-05	2.3932e-05
AMINO ACID	Ornithine	-2.445	0.073266	1.497e-05	2.3932e-05
ALKALOID	Theobromine	-2.4232	0.054231	1.497e-05	2.3932e-05
ORGANIC ACID	Quinoline-2-carboxylic acid, 4,8-dihydroxy	-2.4157	0.061673	1.497e-05	2.3932e-05
ALCOHOL	Ribitol	-2.4141	0.054122	1.497e-05	2.3932e-05
CYTOKININ	Zeatin, trans	2.4139	0.059889	1.497e-05	2.3932e-05
ORGANIC COMPOUND	Octopamine	2.4066	0.11754	1.497e-05	2.3932e-05
ORGANIC COMPOUND	Indole, 5-cyano	-2.3972	0.082219	1.497e-05	2.3932e-05
MONOSAHARID	Ribulose MP	-2.3925	0.1333	2.994e-05	4.5155e-05
FATTY ACID	Hexadecanoic acid methyl ester	2.3896	0.1625	2.994e-05	4.5155e-05
ORGANIC ACID	Fumaric acid, 2-methyl	2.3809	0.069048	2.994e-05	4.5155e-05
ACETOIC ACID	Pyruvic acid, 3-hydroxy	2.3647	0.078916	2.994e-05	4.5155e-05
ORGANIC ACID	Glucoheptonic acid-1,4-lactone	2.362	0.048183	2.994e-05	4.5155e-05
AMINO ACID	Tyrosine, N-acetyl	-2.337	0.063748	2.994e-05	4.5155e-05
AMINO ACID	Alanine	-2.3314	0.048103	2.994e-05	4.5155e-05
ORGANIC ACID	Pimelic acid, 2,6-diamino	2.3065	0.052461	4.491e-05	6.607e-05
CARBOXYLIC ACID	Muconic acid, trans,trans	2.3015	0.082182	4.491e-05	6.607e-05
ORGANIC COMPOUND	Coniferylaldehyde, trans	2.2869	0.058061	4.491e-05	6.607e-05
SUGAR ACID	Saccharin	-2.286	0.060489	4.491e-05	6.607e-05
ORGANIC COMPOUND	Benzimidazole, 5,6-dimethyl	-2.2812	0.055925	5.988e-05	8.6501e-05
KETO ACID	Pyruvic acid, 4-hydroxyphenyl	2.2791	0.046723	5.988e-05	8.6501e-05
BENZOIC ACID	Vanillic acid	-2.2488	0.071866	7.485e-05	0.00010621
SUGAR ACID	Threonic acid	-2.2277	0.059192	7.485e-05	0.00010621
